# Supplementary material for: Phase separation modulates the assembly and dynamics of a polarity-related scaffold-signaling hub
Source: Nat Commun. 2022 Nov 23;13:7181. doi: 10.1038/s41467-022-35000-2 (PMC9684454; doi:10.1038/s41467-022-35000-2)
Supplement: Supplementary file 7 — Source Data [file 41467_2022_35000_MOESM7_ESM.xlsx]

## Sheet: Fig. 1
Fig. 1c			Percent of cells with different protein localization
			polar	midcell	diffuse	no signal
	sfGFP-PodJ localization	WT	0.887006	0.0225989	0	0.0903955
		ΔpopZ	0.85567	0.0257732	0	0.118557
		ΔtipN	0.753509	0.0964912	0	0.15
		ΔspmX	0.255474	0.386861	0	0.357664
	PleC-mChy localization	WT	0.749	0	0.131	0.12
		ΔpodJ	0.005	0	0.885	0.11
Fig. 1e

## Sheet: Fig. 2
	Fig. 2c		Mean normalized FRAP values of 2 YFP-PodJ_N droplets					Fig. 2f		Mean normalized FRAP values of YFP-PodJ_N foci from 2 cells
		Time (s)	experiment 1	experiment 2	experiment 3					YFP-PodJ_N in wild-type cells			YFP-PodJ_N in ∆spmX cells
		-5.121	1	1	1				Time (s)	experiment 1	experiment 2	experiment 3	experiment 1	experiment 2	experiment 3
		-5	1	1	1				-2	1	1	1	1	1	1
		-4.928	1	1	1				3.663	0.205538	0.199755	0.209846	0.211504	0.206038	0.206038
		-4.388	1	1	1				5.952	0.221715	0.219531	0.236224	0.294715	0.235388	0.290943
		-3.307	1	1	1				8.431	0.29561	0.289091	0.234428	0.274232	0.273718	0.347547
		0	0	0	0				10.73	0.282209	0.269991	0.260407	0.315859	0.257983	0.356981
		0.938	0.179664	0.156461	0.166282				13.057	0.326278	0.312716	0.269695	0.282657	0.259498	0.451321
		1.938	0.309316	0.309085	0.324426				15.385	0.300472	0.276465	0.291319	0.283297	0.285016	0.441887
		3.935	0.477755	0.512278	0.478206				17.684	0.302944	0.298552	0.283836	0.24898	0.306339	0.564528
		5.941	0.576606	0.604213	0.610928				20.021	0.32586	0.31046	0.246465	0.342701	0.354332	0.507925
		7.945	0.674052	0.681498	0.659808				22.35	0.339837	0.308563	0.287738	0.327917	0.328935	0.536226
		9.941	0.723628	0.714879	0.754335				24.701	0.348712	0.325779	0.301037	0.303614	0.409321	0.602264
		11.937	0.785551	0.796333	0.777876				26.994	0.327127	0.337687	0.29902	0.392256	0.37087	0.583396
		13.935	0.828942	0.803306	0.804017				29.306	0.313359	0.342392	0.318549	0.34173	0.343504	0.413585
		15.931	0.855225	0.818756	0.832123				31.513	0.33552	0.345443	0.29523	0.332377	0.404536	0.611698
		17.943	0.876083	0.832668	0.853124				33.722	0.352363	0.338482	0.29871	0.309499	0.349668	0.649434
		19.941	0.880119	0.833576	0.856005				35.933	0.296066	0.341533	0.327415	0.311089	0.379033	0.366415
		21.937	0.898473	0.828013	0.854003				38.143	0.337327	0.340674	0.305471	0.358249	0.347805	0.649434
		23.933	0.899711	0.833802	0.855752				40.346	0.340858	0.350506	0.276234	0.271858	0.375413	0.602264
		25.93	0.898721	0.83244	0.857612				42.557	0.34056	0.362043	0.293545	0.335867	0.416424	0.526792
		27.944	0.902364	0.838306	0.855363				44.766	0.383513	0.36662	0.3289	0.348255	0.410245	0.762641
		29.94	0.899508	0.833785	0.858554				46.999	0.378049	0.374067	0.270958	0.376997	0.416651	0.564528
		32.128	0.902816	0.830275	0.859612				49.208	0.374455	0.361915	0.272864	0.336176	0.421316	0.413585
		33.922	0.901552	0.82728	0.860813				51.417	0.370987	0.358621	0.303564	0.34555	0.424693	0.68717
		35.93	0.903019	0.827402	0.86446				53.636	0.372255	0.310768	0.315911	0.314888	0.405353	0.507925
		37.943	0.904081	0.827344	0.862692				55.857	0.383184	0.372414	0.348739	0.360004	0.396857	0.743774
		39.941	0.909152	0.830049	0.864731				58.066	0.439627	0.437495	0.329663	0.318708	0.408852	0.451321
		41.937	0.906627	0.826838	0.870209				60.277	0.421003	0.325728	0.388219	0.372227	0.45009	0.64
		43.933	0.902023	0.821872	0.869442				62.482	0.453002	0.38231	0.339584	0.360314	0.42074	0.507925
		45.93	0.901871	0.825508	0.87142				64.678	0.430752	0.347148	0.317155	0.362378	0.403264	0.432453
		47.942	0.902069	0.829115	0.87327				66.885	0.382696	0.375285	0.32542	0.381767	0.376231	0.73434
		49.938	0.894487	0.830189	0.874048				69.092	0.391057	0.379862	0.350645	0.380817	0.454164	0.715472
		51.936	0.889724	0.826657	0.876282				71.299	0.420071	0.385053	0.324517	0.34873	0.459873	0.611698
		54.026	0.892345	0.827034	0.87367				73.508	0.391513	0.390309	0.376601	0.34586	0.445198	0.630566
		55.945	0.890451	0.821122	0.877003				75.717	0.337479	0.364671	0.372501	0.370328	0.4233	0.338113
		57.94	0.88585	0.822775	0.878499				77.924	0.328211	0.412396	0.33872	0.405904	0.447531	0.649434
		59.938	0.88436	0.817925	0.877383				80.131	0.37358	0.387322	0.39238	0.366033	0.42074	0.696604
		61.951	0.884002	0.818333	0.878574				82.339	0.359938	0.345315	0.380696	0.426243	0.407807	0.649434
		63.933	0.882436	0.813242	0.888908				84.548	0.391513	0.36985	0.383384	0.387631	0.448697	0.583396
		65.945	0.883819	0.819753	0.876713				86.741	0.393504	0.391283	0.498821	0.407804	0.433658	0.356981
		67.941	0.877732	0.805261	0.891277				88.951	0.401174	0.391267	0.355772	0.356824	0.494236	0.555094
		69.945	0.879114	0.80016	0.898076
		71.934	0.878878	0.801032	0.898307
		73.932	0.873647	0.805877	0.905313
		75.945	0.872303	0.798095	0.90606
		77.941	0.867662	0.791924	0.911714
		79.939	0.866153	0.798309	0.912129
		81.935	0.862092	0.796424	0.916632
		83.929	0.855232	0.794658	0.914962
		85.945	0.853429	0.794202	0.916701
		87.941	0.857549	0.789255	0.912336
		89.937	0.857314	0.786568	0.909137

## Sheet: Fig. 3
	Fig. 3c		Mean normalized FRAP values of 2 YFP-PodJ_N(ΔCC1-3) droplets			Mean normalized FRAP values of 2 YFP-PodJ_N droplets			Mean normalized FRAP valuess of 2 YFP-PodJCC4-6 droplets			Mean normalized FRAP values of 2 YFP-PodJIDR droplets
		Time (s)	experiment 1	experiment 2	experiment 3	experiment 1	experiment 2	experiment 3	experiment 1	experiment 2	experiment 3	experiment 1	experiment 2	experiment 3
		-5.121	1	1	1	1	1	1	1	1	1	1	1	1
		-5	1	1	1	1	1	1	1	1	1	1	1	1
		-4.928	1	1	1	1	1	1	1	1	1	1	1	1
		-4.388	1	1	1	1	1	1	1	1	1	1	1	1
		-3.307	1	1	1	1	1	1	1	1	1	1	1	1
		0	0	0	0	0	0	0	0	0	0	0	0	0
		0.938	0.0364225	0.0383604	0.0693634	0.179664	0.156461	0.166282	0.0123241	0.0137878	0.0247065	0.0215849	0.0241896	0.0305894
		1.938	0.0935775	0.0861669	0.074105	0.309316	0.309085	0.324426	0.067708	0.0403578	0.0773241	0.0486451	0.0589565	0.064561
		3.935	0.156791	0.194408	0.148159	0.477755	0.512278	0.478206	0.100824	0.1263	0.125811	0.095118	0.0881461	0.092368
		5.941	0.245382	0.227959	0.241685	0.576606	0.604213	0.610928	0.203499	0.185939	0.192766	0.103623	0.170147	0.143665
		7.945	0.275385	0.297155	0.283187	0.674052	0.681498	0.659808	0.22668	0.255933	0.245751	0.142293	0.192354	0.210479
		9.941	0.323472	0.348801	0.310894	0.723628	0.714879	0.754335	0.271324	0.308873	0.29291	0.163275	0.217207	0.234764
		11.937	0.361101	0.371966	0.365972	0.785551	0.796333	0.777876	0.329931	0.335207	0.307565	0.186878	0.260126	0.273693
		13.935	0.397757	0.419612	0.396161	0.828942	0.803306	0.804017	0.363452	0.364194	0.349244	0.209697	0.277164	0.303044
		15.931	0.42487	0.438803	0.436591	0.855225	0.818756	0.832123	0.351159	0.394098	0.411156	0.225172	0.281513	0.318468
		17.943	0.482808	0.453609	0.497617	0.876083	0.832668	0.853124	0.390079	0.409518	0.442115	0.259256	0.29756	0.320003
		19.941	0.500427	0.51156	0.48843	0.880119	0.833576	0.856005	0.4091	0.429001	0.457366	0.258283	0.320757	0.342143
		21.937	0.515477	0.533917	0.506335	0.898473	0.828013	0.854003	0.426126	0.449699	0.488913	0.268663	0.349635	0.351233
		23.933	0.534823	0.554171	0.518227	0.899711	0.833802	0.855752	0.469704	0.462743	0.50243	0.302072	0.354094	0.367301
		25.93	0.548051	0.562491	0.534249	0.898721	0.83244	0.857612	0.518671	0.470701	0.499137	0.313722	0.350352	0.378184
		27.944	0.559873	0.581538	0.544537	0.902364	0.838306	0.855363	0.465608	0.516769	0.541743	0.338392	0.351635	0.381387
		29.94	0.569746	0.589082	0.551348	0.899508	0.833785	0.858554	0.492633	0.527252	0.543313	0.338006	0.367375	0.398416
		32.128	0.579035	0.598239	0.560181	0.902816	0.830275	0.859612	0.490544	0.548893	0.545057	0.346146	0.374751	0.397117
		33.922	0.586991	0.611414	0.568852	0.901552	0.82728	0.860813	0.497949	0.575086	0.545678	0.347212	0.389112	0.409624
		35.93	0.602098	0.622208	0.579753	0.903019	0.827402	0.86446	0.50257	0.581071	0.545999	0.357334	0.398026	0.411598
		37.943	0.609145	0.633138	0.585221	0.904081	0.827344	0.862692	0.512104	0.580511	0.569294	0.367447	0.4084	0.429509
		39.941	0.613934	0.640938	0.589126	0.909152	0.830049	0.864731	0.515357	0.59282	0.558567	0.369656	0.414481	0.435834
		41.937	0.630984	0.65149	0.605248	0.906627	0.826838	0.870209	0.516334	0.595456	0.58254	0.376945	0.416637	0.44586
		43.933	0.64211	0.665392	0.621311	0.902023	0.821872	0.869442	0.542478	0.601696	0.585891	0.384826	0.424996	0.460804
		45.93	0.656899	0.673783	0.632825	0.901871	0.825508	0.87142	0.545263	0.614118	0.589887	0.400044	0.434088	0.459332
		47.942	0.666872	0.681455	0.647507	0.902069	0.829115	0.87327	0.554499	0.590596	0.647238	0.402126	0.446036	0.46186
		49.938	0.676957	0.690882	0.653214	0.894487	0.830189	0.874048	0.57942	0.599084	0.653556	0.393265	0.451852	0.489094
		51.936	0.690689	0.699731	0.666076	0.889724	0.826657	0.876282	0.600258	0.592419	0.652835	0.505837	0.453117	0.408356
		54.026	0.697534	0.706415	0.675539	0.892345	0.827034	0.87367	0.604083	0.596688	0.655551	0.50278	0.455658	0.420478
		55.945	0.707089	0.712037	0.683729	0.890451	0.821122	0.877003	0.609005	0.6028	0.673703	0.504943	0.452604	0.432164
		57.94	0.717751	0.720181	0.6937	0.88585	0.822775	0.878499	0.615896	0.614975	0.682874	0.511178	0.468485	0.448026
		59.938	0.726083	0.726701	0.706066	0.88436	0.817925	0.877383	0.626654	0.617453	0.680383	0.5305	0.466266	0.462081
		61.951	0.735131	0.730537	0.715854	0.884002	0.818333	0.878574	0.626898	0.627894	0.708299	0.540435	0.473304	0.467377
		63.933	0.741993	0.736996	0.723365	0.882436	0.813242	0.888908	0.633005	0.629225	0.709815	0.564081	0.471748	0.467947
		65.945	0.751744	0.741138	0.731238	0.883819	0.819753	0.876713	0.63556	0.627394	0.709573	0.568858	0.480683	0.477899
		67.941	0.755663	0.742865	0.736523	0.877732	0.805261	0.891277	0.638309	0.638886	0.734566	0.585271	0.496579	0.493267
		69.945	0.763448	0.746967	0.74566	0.879114	0.80016	0.898076	0.659122	0.639594	0.732038	0.583025	0.493024	0.503846
		71.934	0.771656	0.748852	0.752513	0.878878	0.801032	0.898307	0.674868	0.650241	0.743526	0.589947	0.486208	0.523985
		73.932	0.778535	0.753175	0.762139	0.873647	0.805877	0.905313	0.682696	0.66864	0.734996	0.604223	0.49905	0.516942
		75.945	0.78715	0.755729	0.771482	0.872303	0.798095	0.90606	0.680631	0.68328	0.734393	0.589457	0.530121	0.53398
		77.941	0.792938	0.755145	0.780452	0.867662	0.791924	0.911714	0.69061	0.689975	0.7468	0.596571	0.534707	0.543156
		79.939	0.798168	0.754398	0.787023	0.866153	0.798309	0.912129	0.706933	0.70168	0.758101	0.623348	0.544455	0.513149
		81.935	0.803609	0.756679	0.79356	0.862092	0.796424	0.916632	0.713296	0.700375	0.758101	0.62466	0.523166	0.557023
		83.929	0.808515	0.758965	0.798244	0.855232	0.794658	0.914962	0.710256	0.713959	0.778165	0.602151	0.566942	0.543891
		85.945	0.814076	0.758344	0.803929	0.853429	0.794202	0.916701	0.72915	0.717241	0.776826	0.60956	0.573017	0.549516
		87.941	0.81957	0.753504	0.811365	0.857549	0.789255	0.912336	0.727502	0.723812	0.782186	0.623893	0.578696	0.550547
		89.937	0.824852	0.752559	0.817844	0.857314	0.786568	0.909137	0.734855	0.723552	0.782542	0.628516	0.605623	0.553949

## Sheet: Fig. 4
	Fig. 4b		PleC-mChy signal along the cell lengths						mChy-CpaE signal along the cell lengths						mChy-FliG signal along the cell lengths						Fig. 4c		Percent of cells (mCherry-CpaE signal) with different protein localization
		Normalized cell position	PleC-mChy alone	co-expression with YFP-PodJ	co-expression with YFP-PodJ(∆CC4-6)	co-expression with YFP-PodJ(∆IDR)		Normalized cell position	mChy-CpaE alone	co-expression with YFP-PodJ	co-expression with YFP-PodJ(∆CC4-6)	co-expression with YFP-PodJ(∆IDR)		Normalized cell position	mChy-FliG alone	co-expression with YFP-PodJ	co-expression with YFP-PodJ(∆CC4-6)	co-expression with YFP-PodJ(∆IDR)					bi-pole	new pole	old pole	midcell	diffuse	no signal
		0	0.131384	0	0	0.179733		0	0.133116	0	0	0.144565		0	0	0	0	0				WT	0.093617	0.712766	0.0340425	0.00851064	0.117021	0.0340425
		0.02	0.131384	1	1	0.179733		0.02	0.133116	0.851744	0.786244	0.144565		0.02	0.583947	0.820082	0.854135	0.81243				ΔpodJ	0.0656168	0.0393701	0.695538	0.0131234	0.15748	0.0288714
		0.1	0.173929	0.865714	0.808736	0.200038		0.1	0.175628	1	1	0.1847		0.1	1	1	1	1				podJ+	0.111111	0.768321	0.0118203	0.0118203	0.0614657	0.035461
		0.2	0.178876	0.545424	0.440824	0.189441		0.2	0.187961	0.830833	0.912711	0.191648		0.2	0.643869	0.64508	0.556677	0.568168
		0.3	0.183694	0.446233	0.373995	0.187846		0.3	0.192328	0.76479	0.859762	0.19041		0.3	0.305029	0.489172	0.338859	0.384463
		0.4	0.193715	0.403779	0.344215	0.18852		0.4	0.196452	0.747267	0.855664	0.190431		0.4	0.19881	0.47651	0.210239	0.31688
		0.5	0.194546	0.367904	0.346369	0.18996		0.5	0.200003	0.526889	0.535578	0.195434		0.5	0.178568	0.3	0.18343	0.2
		0.6	0.196056	0.372087	0.348874	0.18856		0.6	0.197664	0.740778	0.825502	0.200003		0.6	0.183096	0.628571	0.197974	0.35328					Percent of cells (mCherry-FliG signal) with different protein localization
		0.7	0.200071	0.414169	0.37683	0.187431		0.7	0.195077	0.800743	0.875916	0.19731		0.7	0.182902	0.742339	0.185093	0.365282					bi-pole	new pole	old pole	midcell	diffuse	no signal
		0.8	0.190238	0.524586	0.466103	0.187773		0.8	0.18624	0.866507	0.948437	0.193446		0.8	0.167764	0.858637	0.193311	0.429149				WT	0.713504	0.0839416	0.104015	0.00729927	0.0419708	0.0492701
		0.9	0.187223	0.947384	0.8787	0.197428		0.9	0.167294	0.940867	0.993597	0.178767		0.9	0.162372	0.914635	0.23686	0.551439				ΔpodJ	0.237603	0.0557851	0.588843	0.035124	0.0454546	0.0371901
		0.98	0.141734	0.98502	0.963851	0.1537		0.98	0.116908	0.711099	0.786013	0.127798		0.98	0.095803	0.580343	0.161313	0.375512				podJ+	0.703316	0.108202	0.0558464	0.034904	0.0471204	0.0506108
		1	0.141734	0	0	0.1537		1	0.116908	0	0	0.127798		1	0.095803	0	0.161313	0

## Sheet: Fig. 5
Fig. 5f		Apparent diffusion coefficients (µm2 s-1) of YFP-PodJ_N droplets in different samples					Fig. 5g		Partition of YFP-PodJ_N (Ln K) in different samples				Fig. 5j		Partition of YFP-PodJ_N (Ln K) in different samples		Partition of PleC(ΔTM)-mChy (Ln K) in different samples
		YFP-PodJ_N only	+ SpmX(ΔTM)-mChy	+ PleC(ΔTM)-mChy	+ BSA			Time (min)	YFP-PodJ_N only	+ BSA	+ SpmX(ΔTM)			Time (min)	YFP-PodJ_N + BSA	YFP-PodJ_N + SpmX(ΔTM)	YFP-PodJ_N + BSA	YFP-PodJ_N + SpmX(ΔTM)
		0.144	0.005	0.162	0.433			-1	-2.42314	-2.42314	-2.15631			-1	-2.42312	-1.82377	-1.01215	-0.830203
		0.26	0	0.189	0.192				-2.31381	-2.42305	-2.19668				-2.22395	-1.79543	-0.686675	-0.778669
		0.225	0.065	0.2	0.314				-2.10779	-2.10779	-2.80633				-2.00942	-1.75649	-0.910303	-0.615316
		0.223	0.064	0.288	0.489				-2.12314	-2.12314	-2.24218				-2.29407	-2.01722	-0.696389	-0.862348
		0.146	0.121	0.235	0.409				-2.65282	-2.76746	-2.12872				-2.2217	-1.91064	-0.905379	-1.04217
		0.204	0	0.129	0.254				-2.43969	-2.66284	-2.16069				-2.38263	-1.88553	-0.682676	-0.870247
		0.302	0	0.339	0.487			0 (Addition)	-3.13338	-2.99179	-2.49596			0 (Addition)	-2.09495	-1.79249	-0.295184	-0.814433
		0.321	0.012	0.26	0.316				-2.584	-2.52323	-2.63906				-1.86863	-1.97716	-1.21525	-0.825369
		0.601	0	0.233	0.329				-2.76855	-2.62358	-2.73027				-2.12516	-1.91726	-1.33361	-1.03609
		0.291	0.027	0.166	0.139				-2.4535	-2.4535	-2.74157				-2.13958	-1.90735	-1.24488	-1.04835
		0.482	0.055	0.089	0.094				-2.39549	-2.39549	-2.84315				-2.30136	-1.95622	-0.557077	-0.835028
		0.471	0	0.254	0.129				-2.41353	-2.6935	-2.39863				-2.27965	-2.05412	-1.43127	-0.894675
		0.326	0	0.138	0.438			1	-2.49125	-2.49125	-2.3282			1	-2.10692	-2.10291	-0.941844	-0.335622
		0.217	0.065	0.297	0.171				-2.1434	-2.25368	-2.54853				-2.16054	-2.06369	-0.626359	-0.785205
		0.129	0	0.244	0.198				-2.40633	-2.68631	-1.80947				-2.21273	-1.88619	-1.57351	-0.766478
		0.178	0.005	0.311	0.172				-2.78381	-2.94224	-1.94091				-1.99137	-1.88458	-1.18847	-0.494019
		0.17	0	0.338	0.195				-2.6082	-2.88818	-2.75824				-2.59067	-2.05794	-0.726134	-0.373514
		0.129	0.009	0.404	0.353				-2.97299	-3.07577	-2.25712				-2.03339	-2.28204	-1.16009	-0.340665
		0.148	0	0.398	0.161			2	-2.47398	-2.47398	-2.37522			2	-2.12312	-1.84845	-1.05861	-1.16163
		0.28	0.049	0.292	0.35				-2.60379	-2.60379	-1.89762				-2.34626	-2.21115	-1.14554	-0.517758
		0.188	0.035	0.157	0.282				-2.61742	-2.6935	-2.55595				-2.61374	-1.39545	-0.38227	-0.252835
		0.403	0.033	0.292	0.472				-2.60067	-2.70075	-1.64955				-2.55233	-1.85849	-0.705387	-0.215111
		0.285	0.037	0.459	0.227				-2.45389	-2.45389	-1.56275				-2.09693	-1.62645	-0.718988	-0.261014
		0.137	0	0.086	0.405				-2.62573	-2.87078	-2.27648				-2.4454	-1.02063	-1.04559	-0.0505523
			0.038	0.153	0.303			3	-2.2698	-2.68631	-1.79832			3	-2.58095	-0.80991	-1.36276	-0.63908
									-2.9316	-3.21158	-2.03938				-2.62379	-2.35553	-1.17865	-0.591098
									-2.19331	-2.77234	-1.70968				-2.10092	-2.30334	-1.64107	-0.220894
									-2.5963	-3.09178	-1.7095				-2.47688	-2.0424	-1.13095	-0.0917084
									-2.23514	-2.47398	-2.02405				-2.50938	-2.9566	-1.17641	-0.182322
									-2.32231	-2.81219	-2.18732				-2.78019	-0.899545	-0.758625	-0.515164
								4	-2.67485	-2.81626	-1.64931			4	-2.85369	-2.15898	-1.89139	-0.140229
									-2.31723	-2.59721	-1.20397				-2.57132	-0.941101	-1.04575	-0.164755
									-2.33811	-2.55547	-1.7968				-2.94688	-0.754026	-1.75478	-0.310849
									-2.54037	-2.82035	-2.07944				-2.80007	-1.20875	-0.9621	-0.513176
									-2.69044	-2.97041	-1.62687				-3.15274	-1.07333	-0.837187	-0.328504
									-2.29134	-2.57132	-1.7138				-3.05483	-1.72023	-1.25613	-0.521297
								5	-2.47517	-2.94688	-1.64843			5	-2.37999	-1.14156	-0.728816	-0.271934
									-2.52009	-2.80007	-1.33356				-2.67208	-1.22485	-1.33646	-0.747214
									-1.80457	-2.3906	-1.63889				-2.22848	-1.50111	-1.44735	-0.362905
									-2.45866	-3.05483	-1.19783				-2.2217	-1.43508	-1.15564	0.467597
									-2.32345	-2.63394	-1.81586				-2.65804	-1.18931	-1.53	-0.558045
									-2.70967	-2.98965	-0.950676				-2.60379	-1.20547	-1.26929	-0.345873
								6	-1.95275	-2.44823	-1.17821			6	-2.28204	-1.03316	-0.84637	-0.95276
									-2.45029	-2.73027	-0.9534				-2.5492	-1.13378	-1.11265	-0.567713
									-2.53884	-3.03432	-1.30451				-2.4454	-1.06002	-1.09645	-0.403225
									-2.41995	-2.72281	-0.825376				-2.59067	-1.71231	-1.0305	-0.0330609
									-2.48053	-2.97041	-1.44317				-2.50938	-0.475634	-0.9288	-0.047628
									-2.26083	-2.57132	-1.11784				-2.50339	-1.01956	-0.959415	-0.100805
								7	-2.66691	-2.94688	-1.95531			7	-2.4342	-0.68574	-0.908856	-0.105361
									-2.51874	-3.01422	-1.17457				-2.52146	-1.2901	-1.34147	-0.198671
									-1.81745	-2.50938	-1.9754				-2.62043	-0.842978	-0.57313	-0.0606246
									-2.33904	-3.00925	-1.51702				-2.45105	-1.01105	-1.01535	-0.0508584
									-2.6082	-2.88818	-0.563507				-2.50041	-0.297834	-1.2631	-0.0150379
									-2.08062	-2.55233	-1.08417				-2.46245	-0.834772	-1.14513	-0.348067

## Sheet: Supplementary Fig. 2
	Supplementary Fig. 2e
					16 oC			22 oC			28 oC
				Time (min)	Mean (diameter of droplets, µm )	SD (standard deviation)	n (number of droplets)	Mean (diameter of droplets, µm )	SD (standard deviation)	n (number of droplets)	Mean (diameter of droplets, µm )	SD (standard deviation)	n (number of droplets)
				0	0			0			0
				5	0	0	0	0	0	0	0.649949	0.195087	10
				10	0	0	0	0	0	0	1.77749	0.897245	143
				15	0	0	0	0.55312	0.23219	10	2.84016	1.4904	225
				20	0	0	0	1.41042	0.575584	49	3.5249	1.61644	299
				25	0.579747	0.248742	25	2.19064	1.21043	164	0	0	0
				30	0.823436	0.83566	155	3.428	1.89845	164	0	0	0
				35	1.28436	0.93825	298	3.3989	3.26513	164	0	0	0
				40	1.7685	0.85677	268	0	0	0	0	0	0
				45	2.46577	2.35665	254	0	0	0	0	0	0
				50	3.35446	2.43566	300	0	0	0	0	0	0
				55	3.24397	1.24367	276	0	0	0	0	0	0
				60	3.3357	1.658	226	0	0	0	0	0	0

## Sheet: Supplementary Fig. 4
								Supplementary Fig. 4b				Mean Normalized FRAP values of YFP-PodJ signals from 2 cells				Mean Normalized FRAP values of YFP-PodJCC1-3 signals from 2 cells				Mean Normalized FRAP values of YFP-PodJ_N signals from 2 cells				Mean Normalized FRAP values of YFP-PodJIDR signals from 2 cells				Mean Normalized FRAP values of YFP-PodJCC4-6 signals from 2 cells
											Time (min)	experiment 1	experiment 2	experiment 3	experiment 4	experiment 1	experiment 2	experiment 3	experiment 4	experiment 1	experiment 2	experiment 3	experiment 4	experiment 1	experiment 2	experiment 3	experiment 4	experiment 1	experiment 2	experiment 3	experiment 4
											-0.3437	1	1	1	1	1	1	1	1	1	1	1	1	1	1	1	1	1	1	1	1
											0	0.335731	0.329344	0.30565	0.274018	0.297491	0.338354	0.319712	0.317198	0.246247	0.299287	0.379575	0.392919	0.291064	0.297945	0.305613	0.317127	0.298683	0.349884
											0.02025	0.344363	0.329108	0.31641	0.280319	0.300942	0.352779	0.290131	0.322794	0.250425	0.298326	0.392956	0.399235	0.292508	0.299284	0.32009	0.32086	0.336344	0.380046
											0.0465	0.335115	0.34194	0.319846	0.275485	0.312301	0.365215	0.297819	0.298197	0.249285	0.308376	0.390707	0.417493	0.293598	0.308351	0.330004	0.329175	0.346754	0.364115
											0.0816167	0.342873	0.337545	0.327622	0.30423	0.309928	0.360846	0.353365	0.322172	0.262095	0.304065	0.402012	0.421875	0.30628	0.310818	0.323503	0.336603	0.319351	0.384223
											0.117133	0.354075	0.344059	0.321383	0.287656	0.308778	0.371781	0.331371	0.288247	0.267516	0.321747	0.405415	0.42443	0.301529	0.312861	0.299678	0.340211	0.341702	0.373705
											0.152083	0.354588	0.34041	0.327351	0.286275	0.304896	0.383709	0.345525	0.279679	0.265306	0.326583	0.40703	0.418937	0.290271	0.297137	0.344892	0.291998	0.340172	0.384532
											0.187317	0.348011	0.353359	0.336031	0.304402	0.311366	0.373029	0.398169	0.292645	0.272315	0.317494	0.406453	0.424693	0.297919	0.295304	0.320839	0.348674	0.339712	0.38546
											0.222267	0.363837	0.35846	0.342632	0.294821	0.29785	0.369238	0.321646	0.304046	0.271313	0.321601	0.415393	0.421194	0.300613	0.296059	0.306426	0.336618	0.383956	0.37123
											0.25765	0.380845	0.359716	0.350861	0.297669	0.304249	0.37185	0.337582	0.291747	0.272695	0.326408	0.421968	0.42197	0.319161	0.298633	0.348764	0.323321	0.384875	0.373395
											0.292883	0.385983	0.365484	0.339016	0.293526	0.31151	0.372173	0.342063	0.296307	0.278495	0.342022	0.434888	0.423726	0.293511	0.303005	0.33959	0.339133	0.392682	0.384223
											0.327817	0.376631	0.360972	0.345345	0.31476	0.307196	0.371711	0.317013	0.29382	0.28067	0.341323	0.429005	0.431296	0.301067	0.301433	0.32301	0.348451	0.422841	0.347409
											0.362933	0.377608	0.356655	0.346249	0.307596	0.304536	0.36332	0.311056	0.297551	0.282466	0.338643	0.418507	0.424621	0.311931	0.303133	0.333974	0.351166	0.438151	0.347873
											0.398417	0.376837	0.369251	0.360536	0.300604	0.309856	0.374786	0.318202	0.288499	0.287265	0.338235	0.426179	0.438413	0.304535	0.308399	0.332674	0.351452	0.420392	0.368291
											0.433367	0.374473	0.366701	0.361621	0.32322	0.320353	0.377144	0.333018	0.3113	0.291754	0.332438	0.440194	0.429791	0.299613	0.315772	0.319769	0.344142	0.396356	0.393349
											0.468467	0.368051	0.369644	0.349324	0.31735	0.315105	0.360407	0.317184	0.29375	0.287162	0.348081	0.430735	0.432812	0.32295	0.328768	0.336631	0.322802	0.404317	0.392111
											0.50355	0.365944	0.378708	0.351584	0.319594	0.323156	0.34908	0.404449	0.294787	0.293066	0.344149	0.431081	0.437672	0.322808	0.309149	0.342886	0.289081	0.406767	0.425213
											0.538933	0.379046	0.379022	0.344712	0.315969	0.3233	0.360384	0.344677	0.287463	0.288819	0.35953	0.444001	0.433732	0.311049	0.306147	0.327301	0.271545	0.377526	0.43604
											0.57405	0.386599	0.376511	0.348872	0.328485	0.332287	0.356177	0.31642	0.310057	0.303907	0.362559	0.45842	0.441039	0.32167	0.310313	0.333728	0.290174	0.389008	0.42181
											0.609117	0.39554	0.387184	0.351042	0.326414	0.312157	0.360084	0.28684	0.320766	0.303907	0.36288	0.45767	0.445171	0.317331	0.308698	0.320235	0.265803	0.400337	0.416396
											0.644233	0.39554	0.382122	0.370121	0.315365	0.326535	0.350999	0.337091	0.302042	0.303078	0.365414	0.443424	0.432621	0.355152	0.32216	0.356982	0.296708	0.41534	0.410982
											0.679733	0.394615	0.383182	0.365148	0.321839	0.305758	0.36332	0.315402	0.280692	0.303631	0.376775	0.454787	0.445302	0.318711	0.314225	0.351903	0.301463	0.372015	0.460634
											0.714717	0.384596	0.385732	0.363339	0.324083	0.297491	0.367573	0.33256	0.303424	0.307774	0.368007	0.462804	0.444669	0.33378	0.320121	0.336579	0.309218	0.426209	0.408043
											0.7501	0.373805	0.384908	0.36352	0.324514	0.318268	0.355137	0.35043	0.312406	0.313782	0.376833	0.45594	0.444657	0.323842	0.315234	0.357187	0.296655	0.445193	0.384532
											0.784883	0.396002	0.392835	0.366233	0.32063	0.293537	0.350352	0.327621	0.307362	0.310536	0.368385	0.454556	0.448514	0.357295	0.326745	0.358077	0.312231	0.4109	0.399691
											0.820283	0.403556	0.398721	0.362797	0.328485	0.314529	0.360222	0.331592	0.302594	0.307809	0.37558	0.445962	0.450508	0.352788	0.320268	0.380697	0.303194	0.403399	0.407115
											0.855367	0.39703	0.396092	0.360265	0.338498	0.299791	0.366949	0.340146	0.298172	0.315853	0.370162	0.469206	0.458222	0.316735	0.323555	0.330365	0.289758	0.390998	0.428925
											0.890517	0.400113	0.394718	0.358547	0.339016	0.317765	0.368082	0.327061	0.315515	0.323933	0.389039	0.470648	0.448753	0.336168	0.308692	0.328963	0.291525	0.391457	0.440217
											0.925533	0.394358	0.397975	0.358456	0.339102	0.321287	0.354767	0.336684	0.301144	0.325245	0.375435	0.478492	0.458186	0.349342	0.313944	0.329554	0.321611	0.367881	0.467749
											0.960917	0.410235	0.396994	0.369126	0.330125	0.302164	0.380218	0.279813	0.317657	0.32307	0.378581	0.459747	0.457685	0.32212	0.308067	0.318664	0.31423	0.386865	0.442691
											0.996017	0.400216	0.395699	0.360898	0.339275	0.321	0.359274	0.315249	0.304944	0.32307	0.378086	0.473762	0.450986	0.322347	0.304753	0.326631	0.309723	0.404317	0.417015
											1.03112	0.404583	0.401899	0.367408	0.340483	0.316255	0.355345	0.314009	0.264662	0.323208	0.386213	0.472321	0.458795	0.327842	0.317619	0.337367	0.281913	0.405542	0.422893
											1.06622	0.407512	0.412376	0.366142	0.336858	0.319274	0.355691	0.340484	0.288983	0.327524	0.375435	0.462977	0.451082	0.333091	0.320608	0.35609	0.27493	0.411972	0.428152
											1.10177	0.409311	0.408335	0.356467	0.350583	0.332502	0.373537	0.314315	0.386033	0.32963	0.393612	0.467187	0.451022	0.321493	0.31283	0.311604	0.313497	0.435395	0.395514
											1.13668	0.413678	0.413946	0.367408	0.342641	0.323013	0.369099	0.330556	0.310008	0.322034	0.374969	0.47878	0.457016	0.36145	0.324506	0.353365	0.317388	0.441825	0.401701
											1.17173	0.421231	0.419518	0.361802	0.341088	0.34609	0.365516	0.344303	0.332395	0.342888	0.399584	0.47953	0.456598	0.330665	0.329749	0.324299	0.304872	0.445652	0.409745
											1.20688	0.413061	0.425797	0.370663	0.335908	0.337247	0.347069	0.319508	0.308972	0.319479	0.360928	0.471052	0.460383	0.331218	0.3248	0.326184	0.328665	0.403399	0.450271
											1.24217	0.416042	0.410964	0.357823	0.35041	0.329267	0.346121	0.336819	0.306208	0.349552	0.365064	0.484606	0.466174	0.307191	0.313689	0.321091	0.298525	0.38564	0.473627
											1.27748	0.431251	0.420303	0.371748	0.347648	0.329555	0.363435	0.345066	0.298677	0.340989	0.366579	0.498621	0.455249	0.342921	0.321323	0.372577	0.31564	0.394672	0.461872
											1.31243	0.426164	0.422775	0.36352	0.361372	0.31949	0.372124	0.318592	0.333777	0.345961	0.384494	0.474628	0.457888	0.327029	0.316596	0.358459	0.30698	0.422382	0.440681
											1.34752	0.426369	0.426581	0.370844	0.357056	0.324235	0.344478	0.32852	0.371226	0.346099	0.37092	0.496949	0.458688	0.317198	0.321427	0.369079	0.319224	0.429731	0.44826
											1.38263	0.429195	0.423521	0.369488	0.36448	0.354645	0.350179	0.359526	0.310423	0.342198	0.385339	0.486798	0.467428	0.332112	0.312513	0.297101	0.304509	0.45147	0.428152
											1.418	0.428579	0.427837	0.354026	0.352913	0.32862	0.335209	0.354129	0.31063	0.345927	0.37156	0.489162	0.467942	0.326358	0.330589	0.323493	0.327722	0.446418	0.424285
											1.45325	0.415939	0.425012	0.367318	0.350583	0.333006	0.327942	0.364108	0.332809	0.356664	0.384757	0.500236	0.465577	0.30586	0.320858	0.327142	0.334018	0.447336	0.419335
											1.48817	0.402477	0.423795	0.370663	0.351619	0.319059	0.348895	0.314991	0.349323	0.345409	0.393234	0.509638	0.460467	0.306017	0.31482	0.360986	0.313747	0.463411	0.410982
											1.52332	0.424057	0.42874	0.36343	0.360423	0.355795	0.368086	0.252572	0.360171	0.354247	0.389126	0.500756	0.450592	0.340465	0.315951	0.355004	0.308061	0.505664	0.378809
											1.5587	0.41188	0.429407	0.369759	0.367587	0.329051	0.359469	0.328672	0.348016	0.35991	0.377387	0.51281	0.469088	0.316132	0.314647	0.318359	0.322356	0.439069	0.415468
											1.59355	0.424725	0.430976	0.371748	0.367674	0.31834	0.362189	0.324294	0.356514	0.360531	0.382339	0.510157	0.467751	0.309235	0.31688	0.284486	0.350077	0.448867	0.417169
											1.62887	0.401398	0.424972	0.382237	0.370004	0.330346	0.33597	0.326738	0.375717	0.350519	0.390583	0.504505	0.471405	0.306266	0.311322	0.278375	0.346047	0.457134	0.418871
											1.66395	0.424314	0.436078	0.367318	0.37035	0.323732	0.338603	0.345983	0.398449	0.361947	0.382659	0.534958	0.470867	0.317969	0.328688	0.277274	0.355048	0.458818	0.410054
											1.69933	0.415425	0.440394	0.370573	0.36871	0.310647	0.345261	0.319508	0.324587	0.35259	0.38665	0.523423	0.477446	0.315408	0.305797	0.328556	0.319035	0.436467	0.408817
											1.73442	0.430942	0.435842	0.359994	0.371213	0.308706	0.351006	0.315791	0.378135	0.366021	0.409284	0.529537	0.466378	0.302012	0.320458	0.316373	0.32995	0.441519	0.408507
											1.7693	0.436646	0.439648	0.370302	0.376996	0.302955	0.348699	0.320119	0.40218	0.374204	0.385747	0.531209	0.467464	0.318254	0.325208	0.330813	0.332951	0.456369	0.401701
											1.80462	0.435156	0.447889	0.368674	0.374234	0.331424	0.346893	0.306525	0.405911	0.367609	0.400807	0.525788	0.472587	0.305198	0.319143	0.272292	0.316787	0.460043	0.408507
											1.84003	0.425085	0.446516	0.362073	0.379327	0.306693	0.361623	0.295069	0.400453	0.35518	0.384349	0.522558	0.462676	0.348784	0.330809	0.341133	0.297073	0.471678	0.405104
											1.87505	0.432484	0.435764	0.352308	0.383211	0.298929	0.34426	0.296723	0.37931	0.345961	0.393933	0.523019	0.463034	0.320561	0.331031	0.345301	0.29964	0.448561	0.42676
											1.91018	0.425547	0.446986	0.372743	0.385628	0.317765	0.345501	0.251613	0.403216	0.360842	0.399671	0.519443	0.469028	0.326379	0.325749	0.319773	0.302438	0.455909	0.434339
											1.94527	0.457764	0.448046	0.37636	0.391584	0.311366	0.340083	0.278597	0.408744	0.364157	0.3967	0.532882	0.474533	0.302993	0.319661	0.350837	0.320855	0.431568	0.461562
											1.9806	0.440037	0.450126	0.363701	0.387872	0.31302	0.353334	0.311691	0.38007	0.371546	0.401186	0.541764	0.476587	0.335662	0.329834	0.328546	0.360719	0.464176	0.447332
											2.0157	0.441733	0.444318	0.36352	0.394691	0.308347	0.354095	0.422631	0.369913	0.36029	0.394428	0.541188	0.483094	0.325036	0.314983	0.325263	0.34009	0.443815	0.438206
											2.05083	0.429401	0.456325	0.367137	0.388304	0.305111	0.345414	0.407968	0.358236	0.373652	0.396642	0.522788	0.486545	0.304745	0.317686	0.364986	0.331339	0.455909	0.45321
											2.08595	0.430223	0.465429	0.372472	0.37924	0.306262	0.364191	0.363419	0.342552	0.36357	0.39973	0.540495	0.476372	0.324996	0.308005	0.366961	0.307528	0.508573	0.36628
											2.12127	0.419998	0.454128	0.373014	0.392533	0.334371	0.354139	0.372278	0.281991	0.383665	0.418752	0.546148	0.475823	0.329524	0.307892	0.356162	0.312721	0.452694	0.422583
											2.1564	0.442452	0.456522	0.376541	0.378895	0.321934	0.359295	0.384344	0.266998	0.370441	0.405148	0.546494	0.48713	0.307568	0.301489	0.328617	0.334199	0.437691	0.446558
											2.19137	0.424468	0.452323	0.35918	0.381139	0.306693	0.355858	0.315001	0.357205	0.36464	0.400458	0.535708	0.498044	0.305447	0.310141	0.313881	0.350585	0.497704	0.415468
											2.22678	0.444199	0.464919	0.377445	0.388477	0.308059	0.363158	0.378999	0.348776	0.368507	0.406401	0.535996	0.485853	0.338437	0.307302	0.31319	0.333684	0.470453	0.439752
											2.26213	0.430994	0.457307	0.386397	0.394346	0.305255	0.374716	0.311538	0.324449	0.383561	0.41077	0.526537	0.48356	0.308981	0.304351	0.315827	0.321467	0.427434	0.492034
											2.29705	0.439163	0.463271	0.371206	0.386405	0.287426	0.364314	0.321466	0.372124	0.383941	0.404973	0.558375	0.486342	0.304041	0.298209	0.323303	0.323371	0.440294	0.47239
											2.33233	0.476724	0.457346	0.375546	0.399266	0.28189	0.348525	0.295552	0.317885	0.390743	0.39906	0.534958	0.482318	0.277737	0.290323	0.322489	0.309896	0.457593	0.458623
											2.36727	0.49147	0.460328	0.37853	0.394087	0.290589	0.343324	0.424872	0.331842	0.377519	0.412431	0.531959	0.499346	0.284154	0.282686	0.31701	0.313375	0.461727	0.466203
											2.40262	0.488028	0.460132	0.368584	0.380276	0.277936	0.350305	0.398498	0.330875	0.378658	0.413829	0.521058	0.486844	0.304176	0.288208	0.316473	0.320032	0.452694	0.461872
											2.43787	0.469017	0.4659	0.3722	0.39754	0.301086	0.348109	0.372431	0.343657	0.385874	0.421694	0.54436	0.492408	0.280001	0.285809	0.293905	0.326358	0.444427	0.490333
											2.4728	0.460898	0.454403	0.374823	0.392965	0.284622	0.353611	0.279259	0.337439	0.382387	0.420616	0.55653	0.495752	0.281844	0.295625	0.279308	0.317491	0.458818	0.47734
											2.50807	0.466704	0.459151	0.37853	0.397367	0.280165	0.374809	0.324776	0.369015	0.388705	0.411265	0.537496	0.483882	0.293773	0.303535	0.283811	0.319033	0.455603	0.476566
											2.54328	0.452985	0.463506	0.376722	0.395986	0.272545	0.367504	0.305785	0.394096	0.396992	0.403808	0.561721	0.489435	0.298693	0.296661	0.304675	0.286191	0.452694	0.490797
											2.57837	0.464341	0.46951	0.381514	0.398317	0.27542	0.353218	0.400077	0.35105	0.392469	0.396001	0.543552	0.486569	0.301161	0.303244	0.292166	0.288405	0.487446	0.448105
											2.61365	0.481451	0.460406	0.391008	0.388131	0.281531	0.353657	0.395342	0.337715	0.402068	0.412401	0.539688	0.481542	0.320721	0.313251	0.308032	0.280084	0.439835	0.498376
											2.6486	0.474977	0.46386	0.370935	0.398144	0.282034	0.349658	0.299217	0.365235	0.393263	0.40407	0.548224	0.493877	0.304088	0.307157	0.317918	0.288017	0.46387	0.48198
											2.68383	0.457969	0.471904	0.375365	0.39659	0.27578	0.348872	0.220811	0.41595	0.397372	0.42921	0.549262	0.501567	0.311375	0.309788	0.310376	0.268447	0.48117	0.462336
											2.71898	0.452215	0.468451	0.385402	0.410747	0.280021	0.342538	0.230841	0.412703	0.40338	0.419946	0.550531	0.494677	0.320351	0.321371	0.322312	0.269887	0.477495	0.461872
											2.75413	0.456274	0.469353	0.38287	0.398748	0.283185	0.347693	0.251452	0.400957	0.38798	0.418373	0.546494	0.503453	0.310882	0.320574	0.350111	0.280792	0.45147	0.504563
											2.78925	0.451392	0.466018	0.378982	0.394433	0.282106	0.342769	0.321356	0.369519	0.397268	0.419334	0.555607	0.503811	0.307487	0.319968	0.323995	0.287705	0.437385	0.50348
											2.82433	0.461977	0.47316	0.370302	0.400216	0.282178	0.359876	0.329858	0.379054	0.392262	0.408148	0.555318	0.491369	0.311921	0.314152	0.322395	0.274509	0.419167	0.506265
											2.8597	0.465625	0.467627	0.361983	0.413854	0.291955	0.36859	0.333269	0.384236	0.408938	0.414557	0.566219	0.483679	0.320583	0.318323	0.330381	0.280777	0.432792	0.497448
											2.89478	0.476878	0.475161	0.379615	0.417652	0.273767	0.368613	0.235567	0.363853	0.40338	0.40576	0.561144	0.489793	0.323516	0.317975	0.313202	0.279427	0.429118	0.520495
											2.92988	0.47472	0.478457	0.382057	0.402115	0.282466	0.375895	0.354282	0.307728	0.40552	0.417558	0.554742	0.49408	0.313077	0.309652	0.313212	0.277103	0.453919	0.497448
											2.96498	0.477443	0.469353	0.364515	0.403582	0.284838	0.377305	0.353976	0.313878	0.425235	0.412489	0.546263	0.488062	0.319765	0.320529	0.326157	0.277826	0.452235	0.50379
											3.00035	0.497174	0.476731	0.374371	0.415408	0.277649	0.366233	0.308511	0.319129	0.40483	0.437512	0.57291	0.497364	0.328507	0.322292	0.319613	0.289706	0.476271	0.505491
											3.0354	0.502621	0.473552	0.391189	0.403668	0.273407	0.360592	0.355656	0.363003	0.409077	0.441707	0.544244	0.508241	0.34517	0.315519	0.322241	0.28253	0.518371	0.469451
											3.07035	0.49517	0.483009	0.377626	0.399353	0.275923	0.360523	0.335902	0.422929	0.422715	0.430958	0.562874	0.496157	0.3266	0.313209	0.357992	0.28634	0.475965	0.520495
											3.10573	0.492241	0.478182	0.373828	0.391584	0.273911	0.347046	0.331422	0.397779	0.40407	0.425335	0.57516	0.497459	0.327431	0.318684	0.325078	0.282596	0.544091	0.453519
											3.14098	0.535865	0.489719	0.364696	0.407898	0.275923	0.34055	0.364159	0.368137	0.411735	0.402206	0.590156	0.498605	0.351139	0.321369	0.318983	0.298544	0.561543	0.401701
											3.1761	0.521272	0.483598	0.380429	0.421795	0.270244	0.344503	0.420418	0.34354	0.404001	0.418606	0.568123	0.503943	0.324958	0.31651	0.299491	0.297052	0.510104	0.458159
											3.21118	0.512948	0.481596	0.381966	0.411869	0.286563	0.328946	0.390787	0.338703	0.411908	0.398244	0.577697	0.500181	0.329286	0.315509	0.330958	0.29128	0.449326	0.498376
											3.24628	0.514387	0.490504	0.383142	0.416185	0.275995	0.328368	0.308765	0.394462	0.435352	0.450446	0.578909	0.503573	0.329141	0.336421	0.308923	0.295529	0.494948	0.46249
											3.28165	0.547426	0.478693	0.388115	0.405309	0.27427	0.343763	0.304896	0.425485	0.420678	0.46772	0.56397	0.492671	0.323022	0.318072	0.334101	0.286324	0.514238	0.454447
											3.31678	0.526411	0.481832	0.376902	0.410142	0.277433	0.336181	0.310853	0.389487	0.422231	0.442552	0.56397	0.500671	0.319873	0.318113	0.326554	0.296966	0.462186	0.505027
											3.35185	0.502621	0.489366	0.402311	0.414545	0.267584	0.328853	0.294102	0.363439	0.422438	0.451407	0.571929	0.503585	0.319037	0.316182	0.328017	0.294906	0.517146	0.435576
											3.38697	0.539205	0.485716	0.394444	0.420328	0.265284	0.311146	0.299244	0.361988	0.431588	0.451961	0.595693	0.497937	0.325372	0.31499	0.319815	0.28647	0.501531	0.456922
											3.42232	0.515928	0.482774	0.377355	0.404187	0.255147	0.325548	0.355707	0.365097	0.423992	0.444999	0.586637	0.505304	0.357358	0.326382	0.334137	0.292344	0.488671	0.465739
											3.45742	0.552975	0.48297	0.387663	0.421795	0.266578	0.311239	0.340332	0.37325	0.433729	0.442144	0.596096	0.506737	0.336856	0.326466	0.331981	0.300451	0.487293	0.45321
											3.4927	0.53792	0.490857	0.383503	0.425766	0.278871	0.314614	0.314875	0.378916	0.424579	0.445465	0.580581	0.501913	0.347976	0.320075	0.333715	0.293537	0.437691	0.508585
											3.52762	0.554311	0.479477	0.371748	0.415581	0.261257	0.317711	0.304845	0.399644	0.425132	0.453563	0.572679	0.506235	0.317225	0.329374	0.313302	0.298413	0.458053	0.50379
											3.56298	0.556674	0.485246	0.385402	0.413595	0.249108	0.343162	0.268595	0.387345	0.423612	0.443775	0.582081	0.506821	0.357971	0.329217	0.318325	0.302328	0.480404	0.4942
											3.59823	0.522197	0.487208	0.381152	0.411782	0.251193	0.34767	0.267729	0.378985	0.44602	0.446455	0.580927	0.505949	0.345992	0.31909	0.316646	0.274211	0.520055	0.440681
											3.63317	0.523276	0.469471	0.387301	0.409452	0.271322	0.327305	0.308256	0.366064	0.430587	0.442348	0.575333	0.50731	0.326199	0.325179	0.353269	0.292165	0.50444	0.485383
											3.66845	0.508941	0.465939	0.375456	0.419724	0.267584	0.327443	0.313755	0.371039	0.439288	0.460001	0.580639	0.505865	0.355807	0.322374	0.31445	0.328558	0.511023	0.465739
											3.7038	0.520193	0.474925	0.398875	0.409193	0.267225	0.36013	0.352958	0.402206	0.43763	0.451553	0.591482	0.503334	0.347563	0.327764	0.326354	0.29852	0.530925	0.455684
											3.739	0.511664	0.469	0.388115	0.421019	0.282609	0.357009	0.328163	0.40911	0.429862	0.473896	0.570718	0.50097	0.342258	0.319874	0.346204	0.303482	0.54654	0.446868
											3.77385	0.530778	0.485403	0.403848	0.415235	0.262767	0.361378	0.289688	0.416641	0.437216	0.451087	0.571353	0.507489	0.336615	0.311777	0.321113	0.292923	0.520055	0.479041
											3.80897	0.509814	0.471315	0.393269	0.415753	0.258454	0.338031	0.375069	0.327648	0.428515	0.455777	0.582773	0.501423	0.36409	0.312222	0.326041	0.292469	0.517146	0.454911
											3.8441	0.530161	0.474808	0.396705	0.434312	0.265715	0.323814	0.307456	0.431656	0.428653	0.472469	0.58906	0.507871	0.33965	0.321466	0.34105	0.289417	0.446877	0.543078
											3.87957	0.535351	0.48038	0.391641	0.424299	0.263989	0.324138	0.306372	0.406091	0.434212	0.452776	0.568527	0.514271	0.330868	0.328387	0.332878	0.309409	0.473362	0.525445
											3.91452	0.513976	0.470138	0.405747	0.41653	0.262552	0.326288	0.370778	0.376173	0.468981	0.476693	0.586522	0.515501	0.311928	0.299692	0.309034	0.312929	0.537508	0.451972
											3.9497	0.535968	0.470962	0.393721	0.43293	0.256297	0.32846	0.367265	0.401461	0.444329	0.462826	0.579082	0.522809	0.327739	0.301957	0.326509	0.282282	0.527097	0.474865
											3.98497	0.527541	0.474768	0.386126	0.422486	0.270028	0.325525	0.340499	0.420531	0.441636	0.450854	0.591194	0.507095	0.328797	0.298401	0.3359	0.286237	0.475046	0.53256

## Sheet: Supplementary Fig. 5
				Ratio of cells with inclusion bodies in different strains										Mean Normalized FRAP values of 2 YFP-PodJ_N droplets (5 min)			Mean Normalized FRAP values of 2 YFP-PodJ_N droplets (10 min)			Mean Normalized FRAP values of 2 YFP-PodJ_N droplets (15 min)			Mean Normalized FRAP valuesof 2 YFP-PodJCC1-3 droplets (5 min)			Mean Normalized FRAP values of 2 YFP-PodJCC1-3 droplets (10 min)			Mean Normalized FRAP values of 2 YFP-PodJCC1-3 droplets (15 min)
	Supplementary Fig. 5b			YFP-PodJ	YFP-PodJ_N	YFP-PodJCC1-3	YFP-PodJCC4-6	YFP-PodJIDR			Supplementary Fig. 5d
			experiment 1	0.03125	0.114094	0.384615	0.106294	0					Time (s)	experiment 1	experiment 2	experiment 3	experiment 1	experiment 2	experiment 3	experiment 1	experiment 2	experiment 3	experiment 1	experiment 2	experiment 3	experiment 1	experiment 2	experiment 3	experiment 1	experiment 2	experiment 3
			experiment 2	0.03125	0.0992366	0.277778	0.0858586	0.02					-5.121	1	1	1	1	1	1	1	1	1	1	1	1	1	1	1	1	1	1
			experiment 3	0.0238095	0.097561	0.4	0.0233333	0.01					-5	1	1	1	1	1	1	1	1	1	1	1	1	1	1	1	1	1	1
			experiment 4	0	0.0438597	0.428571	0.138095	0					-4.928	1	1	1	1	1	1	1	1	1	1	1	1	1	1	1	1	1	1
			experiment 5	0	0.075	0.233333	0.1	0					-4.388	1	1	1	1	1	1	1	1	1	1	1	1	1	1	1	1	1	1
			experiment 6		0.0789474	0.375	0.115909						-3.307	1	1	1	1	1	1	1	1	1	1	1	1	1	1	1	1	1	1
			experiment 7			0.475	0.0886364						0	0	0	0	0	0	0	0	0	0	0	0	0	0	0	0	0	0	0
			experiment 8			0.266667							0.938	0.164678	0.154377	0.16585	0.179664	0.156461	0.166282	0.203901	0.164232	0.166333	0.0986597	0.0837564	0.0654675	0.03	0.0380701	0.0359633	0.0135468	0.00186125	0.00870346
			experiment 9			0.633333							1.938	0.380388	0.413967	0.526894	0.309316	0.309085	0.324426	0.429139	0.378907	0.4126	0.142905	0.109911	0.116394	0.0569446	0.0534693	0.0636868	0.0229134	0.0157022	0.023145
			n = 50 cells for each experiment										3.935	0.521467	0.578193	0.674334	0.477755	0.512278	0.478206	0.559017	0.513708	0.583325	0.196974	0.1643	0.156683	0.0855517	0.0716278	0.108893	0.0688339	0.0225465	0.0483049
													5.941	0.591523	0.64702	0.752489	0.576606	0.604213	0.610928	0.691893	0.647115	0.643014	0.231655	0.205191	0.179378	0.10515	0.092348	0.136787	0.0878087	0.0387267	0.0559089
													7.945	0.661133	0.706534	0.800734	0.674052	0.681498	0.659808	0.709853	0.703311	0.70495	0.263094	0.219888	0.197474	0.124491	0.106176	0.162476	0.109184	0.0550127	0.0744634
													9.941	0.723363	0.7376	0.836717	0.723628	0.714879	0.754335	0.760445	0.730938	0.717273	0.278521	0.229132	0.217235	0.137613	0.12185	0.185868	0.130769	0.0590313	0.0895226
													11.937	0.772425	0.786191	0.870574	0.785551	0.796333	0.777876	0.808155	0.764661	0.750153	0.300612	0.263018	0.2264	0.164648	0.137075	0.200921	0.140686	0.070368	0.100552
													13.935	0.818775	0.81952	0.889235	0.828942	0.803306	0.804017	0.820671	0.77146	0.789854	0.322968	0.285776	0.240651	0.186631	0.151551	0.204323	0.151296	0.0798942	0.115821
													15.931	0.869299	0.831606	0.886002	0.855225	0.818756	0.832123	0.836734	0.805551	0.769392	0.337131	0.310552	0.248154	0.19641	0.160159	0.225548	0.167177	0.0871574	0.124555
													17.943	0.906807	0.853484	0.897619	0.876083	0.832668	0.853124	0.848609	0.822452	0.797191	0.358584	0.331394	0.263556	0.20837	0.168646	0.235529	0.184599	0.0965355	0.133408
													19.941	0.86707	0.896435	0.90277	0.880119	0.833576	0.856005	0.874877	0.844493	0.802827	0.367819	0.34835	0.27609	0.221336	0.1781	0.252643	0.195978	0.0989425	0.138804
													21.937	0.932079	0.858923	0.890182	0.898473	0.828013	0.854003	0.875884	0.869678	0.810029	0.381821	0.371772	0.279745	0.226304	0.184823	0.256791	0.201495	0.108892	0.143938
													23.933	0.84989	0.910008	0.920044	0.899711	0.833802	0.855752	0.870553	0.875073	0.832517	0.389164	0.396216	0.296838	0.234159	0.190386	0.269575	0.206545	0.116536	0.153618
													25.93	0.854918	0.921071	0.924155	0.898721	0.83244	0.857612	0.850302	0.930302	0.838554	0.393898	0.414011	0.298529	0.239606	0.199714	0.277292	0.21161	0.125825	0.160679
													27.944	0.863607	0.945103	0.900229	0.902364	0.838306	0.855363	0.84365	0.93365	0.839612	0.414888	0.435556	0.322285	0.249491	0.205142	0.288016	0.218758	0.130867	0.169137
													29.94	0.944484	0.875474	0.901481	0.899508	0.833785	0.858554	0.86237	0.93237	0.820813	0.417172	0.435687	0.325717	0.261377	0.219066	0.291891	0.223787	0.129488	0.171099
													32.128	0.947957	0.871788	0.902593	0.902816	0.830275	0.859612	0.863855	0.933855	0.82446	0.422113	0.454711	0.331552	0.263739	0.223663	0.305283	0.232415	0.138689	0.174253
													33.922	0.946629	0.868644	0.903853	0.901552	0.82728	0.860813	0.86493	0.93493	0.822692	0.433656	0.468143	0.348839	0.282231	0.231314	0.311882	0.237895	0.144298	0.18382
													35.93	0.936963	0.868386	0.917353	0.903019	0.827402	0.86446	0.870062	0.940062	0.824731	0.437163	0.486128	0.356061	0.286377	0.230468	0.317775	0.241162	0.145664	0.189763
													37.943	0.934973	0.862178	0.920853	0.904081	0.827344	0.862692	0.867507	0.937507	0.830209	0.439987	0.494599	0.368209	0.29599	0.23706	0.324457	0.251419	0.146193	0.195961
													39.941	0.930142	0.863914	0.922424	0.909152	0.830049	0.864731	0.862847	0.932847	0.829442	0.452379	0.51068	0.389249	0.299486	0.242507	0.333566	0.25317	0.147039	0.198121
													41.937	0.928578	0.858821	0.921252	0.906627	0.826838	0.870209	0.862693	0.932693	0.83142	0.463174	0.514869	0.391289	0.300339	0.25098	0.334907	0.262159	0.154742	0.197622
													43.933	0.928202	0.859249	0.922502	0.902023	0.821872	0.869442	0.862893	0.932893	0.83327	0.471978	0.52145	0.410683	0.307254	0.254243	0.343306	0.270022	0.162931	0.207538
													45.93	0.926558	0.853904	0.933353	0.901871	0.825508	0.87142	0.855221	0.925221	0.834048	0.477046	0.532939	0.415228	0.309851	0.262416	0.3428	0.268296	0.168118	0.211082
													47.942	0.939058	0.870988	0.931508	0.902069	0.829115	0.87327	0.8504	0.9204	0.836282	0.491767	0.536476	0.43115	0.316133	0.266471	0.352912	0.273357	0.170558	0.211756
													49.938	0.939211	0.871698	0.91775	0.894487	0.830189	0.874048	0.853054	0.923054	0.83367	0.491772	0.540717	0.448905	0.320962	0.271343	0.361441	0.272812	0.170351	0.214223
													51.936	0.93421	0.86799	0.920096	0.889724	0.826657	0.876282	0.851136	0.921136	0.837003	0.501259	0.55568	0.454635	0.325953	0.271783	0.36055	0.272473	0.172661	0.214065
													54.026	0.94817	0.868773	0.907683	0.892345	0.827034	0.87367	0.84648	0.91648	0.838499	0.509245	0.565224	0.466305	0.329694	0.278481	0.370568	0.277	0.172665	0.22173
													55.945	0.949285	0.868711	0.905827	0.890451	0.821122	0.877003	0.844972	0.914972	0.837383	0.518485	0.577147	0.480528	0.336387	0.287558	0.374638	0.288899	0.183299	0.204083
													57.94	0.95461	0.871551	0.907968	0.88585	0.822775	0.878499	0.84461	0.91461	0.838574	0.523748	0.581225	0.473728	0.334205	0.287689	0.378327	0.284872	0.219058	0.20532
													59.938	0.951959	0.86818	0.91372	0.88436	0.817925	0.877383	0.843026	0.913026	0.848908	0.52899	0.584346	0.485364	0.343753	0.294769	0.384137	0.283509	0.210902	0.219627
													61.951	0.947124	0.862965	0.912915	0.884002	0.818333	0.878574	0.864753	0.934753	0.836713	0.536577	0.597235	0.480485	0.346603	0.293982	0.385608	0.288113	0.223715	0.22091

## Sheet: Supplementary Fig. 8
					Ratio of sfGFP-PodJ intensity (old/new poles) of 7 cells
	Supplementary Fig. 8c				0 µM vanillate			50 µM vanillate			500 µM vanillate			5,000 µM vanillate
				Time (min)	experiment 1	experiment 2	experiment 3	experiment 1	experiment 2	experiment 3	experiment 1	experiment 2	experiment 3	experiment 1	experiment 2	experiment 3
				0	0.933445	0.781738	0.84136	0.914857	0.755353	0.832467	0.677566	1.02948	0.774024	0.869832	0.726312	0.729287
				30	0.94414	0.762075	0.899229	0.848902	0.771949	0.803557	0.671064	0.811409	0.586767	0.440815	0.277435	0.462341
				60	0.799307	0.87678	0.880819	0.813457	0.69404	0.871887	0.70254	0.465347	0.622775	0.239794	0.307153	0.36558
				90	0.881658	0.726429	0.786895	0.720338	0.602325	0.621432	0.439583	0.329583	0.323237	0.0976116	0.0390916	0.0354803
				120	0.828455	0.735824	0.775674	0.453039	0.616938	0.591284	0.0820154	0	0.0597919	0.010155	0.0461161	0.00215171
				150	0.802727	0.681705	0.727832	0.337703	0.593904	0.378718	0.0486704	0	0.00491873	0	0	0

## Sheet: Supplementary Fig. 9
						Mean intensity of sfGFP-PodJ of 7 cells
		Supplementary Fig. 9b				sfGFP-PodJ (new pole) 0% xylose			sfGFP-PodJ (new pole) 0.003% xylose			sfGFP-PodJ (new pole) 0.03% xylose			sfGFP-PodJ (new pole) 0.3% xylose			sfGFP-PodJ (old pole) 0% xylose			sfGFP-PodJ (old pole) 0.003% xylose			sfGFP-PodJ (old pole) 0.03% xylose			sfGFP-PodJ (old pole) 0.3% xylose
					Time (min)	experiment 1	experiment 2	experiment 3	experiment 1	experiment 2	experiment 3	experiment 1	experiment 2	experiment 3	experiment 1	experiment 2	experiment 3	experiment 1	experiment 2	experiment 3	experiment 1	experiment 2	experiment 3	experiment 1	experiment 2	experiment 3	experiment 1	experiment 2	experiment 3
					0	0	0	0	0	0	0	0	0	0	0	0	0	0	0	0	0	0	0	0	0	0	0	0
					30	0	0	0	0	0	0	0	0	0	297.64	135.156	436.098	0	0	0	0	0	0	0	0	0	0	0
					60	0	0	0	0	0	0	250.442	242.89	198.048	546.692	522.252	620.785	0	0	0	0	0	0	0	0	0	0	0	0
					90	0	0	0	0	0	0	418.96	377.912	678.385	1045.54	918.312	905.452	0	0	0	0	0	0	0	0	0	41.244	195.44	118.342
					120	0	0	0	320.824	391.936	130.172	834.52	711.396	1209.9	1284	815.276	1010.49	0	0	0	0	0	0	21.28	25.536	23.408	86.328	522.064	304.196
					150	0	0	0	904.932	784.196	754.88	1468.52	1155.62	1100.85	1317.88	950.572	1211.1	0	0	0	0	0	0	128.268	130.536	129.402	401.312	726.344	613.828

[truncated: 3 more sheets: Supplementary Fig. 10, Supplementary Fig. 11, Supplementary Fig. 13]
